# Supplementary material for: Correlation between pre-operative VE-cadherin and DLL4 and the maturation after primary arteriovenous fistula in uremic patients
Source: PeerJ. 2024 Nov 20;12:e18356. doi: 10.7717/peerj.18356 (PMC11585290; doi:10.7717/peerj.18356)
Supplement: Supplemental Information 3 [file peerj-12-18356-s003.txt]

VE-a	VE-b	DLL4-a	DLL4-b	Cephalic vein diameter-a	Cephalic vein diameter-b
0.24098	0.14162	0.30711	0.16021	0.00027	0.42303
0.02107	0.29009	0.03639	0.17817	0.05319	0.97266
0.23695	0.79949	0.30401	0.73481	0.00119	0.36787
0.16884	0.82761	0.35453	0.8496	0.08393	0.20259
0.04598	0.55105	0.08977	0.53817	0.03572	0.47606
0.01602	0.92562	0.07266	0.92795	0.62266	0.80978
0.60103	0.90743	0.35704	0.96124	0.10591	0.92672
0.06904	0.98343	0.16783	0.99685	0.53116	0.90814
0.58662	0.69954	0.76355	0.42597	0.03204	0.35458
0.02524	0.35206	0.0435	0.38991	0.15285	0.27583
0.02705	0.7299	0.00466	0.84294	0.03076	0.85038
0.54748	0.25263	0.14283	0.40212	0.09144	0.32698
0.00344	0.90679	0.00355	0.87016	0.27463	0.81495
0.11639	0.69643	0.06998	0.70215	0.14239	0.7979
0.06987		0.02645		0.04816
0.00597		0.01347		0.20296
0.00349		0.00215		0.01515
0.05263		0.04112		0.03388
0.0444		0.09996		0.0196
0.01872		0.01248		0.01367
0.00457		0.01433		0.24763
0.01483		0.02819		0.06309
0.10828		0.10537		0.24304
0.14857		0.18417		0.1356
0.7599		0.85747		0.86133
0.13847		0.10112		0.60042
0.00003		0.00004		0.06651
0.06583		0.21271		0.62785
0.05694		0.04738		0.05935
0.73769		0.55593		0.09616
