# Supplementary material for: Correlation between pre-operative VE-cadherin and DLL4 and the maturation after primary arteriovenous fistula in uremic patients
Source: PeerJ. 2024 Nov 20;12:e18356. doi: 10.7717/peerj.18356 (PMC11585290; doi:10.7717/peerj.18356)
Supplement: Supplemental Information 4 [file peerj-12-18356-s004.zip]

Archive with 4 entries (4 files):
- peerj-101025-RawDataFig2.txt
- peerj-101025-t_test_of_Intima_thickness.txt
- peerj-101025-Raw_Data-Figer2-Media_thickness3.txt
- peerj-101025-t_test_of_Media_thickness.txt
