# Supplementary material for: Correlation between pre-operative VE-cadherin and DLL4 and the maturation after primary arteriovenous fistula in uremic patients
Source: PeerJ. 2024 Nov 20;12:e18356. doi: 10.7717/peerj.18356 (PMC11585290; doi:10.7717/peerj.18356)
Supplement: Supplemental Information 4 [file peerj-12-18356-s004.zip › peerj-101025-RawDataFig2.txt]

Mature	Failure
35.58	84.56
28.32	17.06
34.7	38.54
34.38	21.78
31.56	66.68
26.18	25.66
17.12
36.66
