# Supplementary material for: Correlation between pre-operative VE-cadherin and DLL4 and the maturation after primary arteriovenous fistula in uremic patients
Source: PeerJ. 2024 Nov 20;12:e18356. doi: 10.7717/peerj.18356 (PMC11585290; doi:10.7717/peerj.18356)
Supplement: Supplemental Information 4 [file peerj-12-18356-s004.zip › peerj-101025-t_test_of_Intima_thickness.txt]

Parameter
Table was analyzed:	Intima thickness
LIst A	Mature
vs.	vs.
List B	Failure
Paired t-test
P value︰	0.2555
P value summary	ns
Significantly different (P < 0.05)?	No
One- or two-tailed P value?	Two-tailed
t, df	t=1.194, df=12
How big is the difference?
Mean of column A	30.56
Mean of column B	42.38
Difference between means (A - B) ± SEM	-11.82 ± 9.896
95% confidence interval:	-33.38 to 9.745
R squared (eta squared)	0.1062
F test compares the differences
F, DFn, Dfd	17.41, 5, 7
P value︰	0.0016
P value summary	**
Significantly different (P < 0.05)?	Yes
Data analysis...
Sample size:, column A	8
Sample size:, column B	6
