# Supplementary material for: Correlation between pre-operative VE-cadherin and DLL4 and the maturation after primary arteriovenous fistula in uremic patients
Source: PeerJ. 2024 Nov 20;12:e18356. doi: 10.7717/peerj.18356 (PMC11585290; doi:10.7717/peerj.18356)
Supplement: Supplemental Information 4 [file peerj-12-18356-s004.zip › peerj-101025-Raw_Data-Figer2-Media_thickness3.txt]

Mature	Failure
191.26	389.86
234.98	152.26
253.94	123.72
247.84	248.78
232.64	431.9
206.28	147.92
237.34
254.38
