# Supplementary material for: Correlation between pre-operative VE-cadherin and DLL4 and the maturation after primary arteriovenous fistula in uremic patients
Source: PeerJ. 2024 Nov 20;12:e18356. doi: 10.7717/peerj.18356 (PMC11585290; doi:10.7717/peerj.18356)
Supplement: Supplemental Information 4 [file peerj-12-18356-s004.zip › peerj-101025-t_test_of_Media_thickness.txt]

Parameter
Table was analyzed︰	Media thickness
List A	Mature
vs.	vs.
List B	Failure
Paired t-test
P value︰	0.7297
P value summary	ns
Significantly different (P < 0.05)?	No
One- or two-tailed P value?	Two-tailed
t, df	t=0.3537, df=12
How big is the difference?
Mean of column A	232.3
Mean of column B	249.1
Difference between means (A - B) ± SEM	-16.74 ± 47.33
95% confidence interva:	-119.9 to 86.38
R squared (eta squared)	0.01032
F test compares the differences
F, DFn, Dfd	34.53, 5, 7
P value︰	0.0002
P value summary	***
Significantly different (P < 0.05)?	Yes
Data analysis...
Sample size:, column A	8
Sample size:, column B	6
