# Supplementary material for: Correlation between pre-operative VE-cadherin and DLL4 and the maturation after primary arteriovenous fistula in uremic patients
Source: PeerJ. 2024 Nov 20;12:e18356. doi: 10.7717/peerj.18356 (PMC11585290; doi:10.7717/peerj.18356)
Supplement: Supplemental Information 5 [file peerj-12-18356-s005.zip › peerj-101025-Raw_Data-Figer3-VE-cadherin_Uncalibrate_OD1.txt]

Mature	Failure
0.072	0.0535
0.0915	0.05775
0.04375	0.033
0.1285	0.04725
0.051	0.09
0.0675	0.08475
