# Supplementary material for: Correlation between pre-operative VE-cadherin and DLL4 and the maturation after primary arteriovenous fistula in uremic patients
Source: PeerJ. 2024 Nov 20;12:e18356. doi: 10.7717/peerj.18356 (PMC11585290; doi:10.7717/peerj.18356)
Supplement: Supplemental Information 5 [file peerj-12-18356-s005.zip › peerj-101025-t_test_of_VE-cadherin_Uncalibrate_OD.txt]

Parameter
Table was analyzed︰	VE-cadherin Uncalibrate OD
List A	Mature
vs.	vs.
List B	Failure
Paired t-test
P value︰	0.3659
P value summary	ns
Significantly different (P < 0.05)?	No
One- or two-tailed P value?	Two-tailed
t, df	t=0.9471, df=10
How big is the difference?
Mean of column A	0.07571
Mean of column B	0.06104
Difference between means (A - B) ± SEM	0.01467 ± 0.01549
95% confidence interval:	-0.01984 to 0.04917
R squared (eta squared)	0.08232
F test compares the differences
F, DFn, Dfd	1.943, 5, 5
P value︰	0.4837
P value summary	ns
Significantly different (P < 0.05)?	否
Data analysis...
Sample size:, column A	6
Sample size:, column B	6
