# Supplementary material for: Correlation between pre-operative VE-cadherin and DLL4 and the maturation after primary arteriovenous fistula in uremic patients
Source: PeerJ. 2024 Nov 20;12:e18356. doi: 10.7717/peerj.18356 (PMC11585290; doi:10.7717/peerj.18356)
Supplement: Supplemental Information 6 [file peerj-12-18356-s006.zip › peerj-101025-t_test_of_DLL4_Uncalibrate_OD.txt]

Parameter
Table was analyzed:	DLL4 Uncalibrate OD
List A	Mature
vs.	vs.
List B	Failure
Paired t-test
P value︰	0.0269
P value summary	*
Significantly different (P < 0.05)?	Yes
One- or two-tailed P value?	Two-tailed
t, df	t=2.592, df=10
How big is the difference？
Mean of column A	0.1066
Mean of column B	0.05617
Difference between means (A - B) ± SEM	0.05042 ± 0.01945
95% confidence interval:	0.007078 to 0.09376
R squared (eta squared)	0.4019
F test compares the differences
F, DFn, Dfd	2.880, 5, 5
P value︰	0.2706
P value summary	ns
Significantly different (P < 0.05)?	No
Data analysis...
Sample size:, column A	6
Sample size:, column B	6
