# Supplementary material for: Correlation between pre-operative VE-cadherin and DLL4 and the maturation after primary arteriovenous fistula in uremic patients
Source: PeerJ. 2024 Nov 20;12:e18356. doi: 10.7717/peerj.18356 (PMC11585290; doi:10.7717/peerj.18356)
Supplement: Supplemental Information 6 [file peerj-12-18356-s006.zip › peerj-101025-Raw_Data-Figer4-DLL4_Uncalibrate_OD1.txt]

Mature	Failure
0.05175	0.04975
0.14825	0.028
0.10875	0.08725
0.11425	0.03
0.15075	0.07075
0.06575	0.07125
